# Supplementary material for: Dry Powder Comprised of Isoniazid-Loaded Nanoparticles of Hyaluronic Acid in Conjugation with Mannose-Anchored Chitosan for Macrophage-Targeted Pulmonary Administration in Tuberculosis
Source: Pharmaceutics. 2022 Jul 25;14(8):1543. doi: 10.3390/pharmaceutics14081543 (PMC9330414; doi:10.3390/pharmaceutics14081543)
Supplement: Supplementary file 1 [file pharmaceutics-14-01543-s001.zip]

Archive with 1 entries (1 files):
- pharmaceutics-1796597-supplementary.pdf
